# Supplementary material for: Genetic Screening Reveals Heterogeneous Clinical Phenotypes in Patients with Dilated Cardiomyopathy and Troponin T2 Variants
Source: J Pers Med. 2023 Mar 31;13(4):611. doi: 10.3390/jpm13040611 (PMC10145473; doi:10.3390/jpm13040611)
Supplement: Supplementary file 1 [file jpm-13-00611-s001.zip]

Archive with 1 entries (1 files):
- jpm-2274209-supplementary.pdf
